# Supplementary material for: The correct way to test the hypothesis that racial categorization is a byproduct of an evolved alliance-tracking capacity
Source: Sci Rep. 2021 Feb 9;11:3404. doi: 10.1038/s41598-021-82975-x (PMC7873069; doi:10.1038/s41598-021-82975-x)
Supplement: Supplementary file 1 — Supplementary Information 1. [file 41598_2021_82975_MOESM1_ESM.xlsx]

## Sheet: Sheet1
Participant #	Condition #: (1) Race Antagonistic Basline; (2) Race Basketball; (3) Race Basketball w/ artifact; (4) Race Positive Baseline; (5) Race Soccer; (6) Sex Antagonistic Baseline; (7) Sex Basketball; (8) Sex Basketball w/ artifact; (9) Sex Positive Baseline; (10) Sex Soccer	Participant Sex (1=F;0=M)	Recall Q 1 (Coding: 0=Correct; 1=Same Team or Shirt Color/Same Race or Sex; 2=Different Team or Shirt Color/Same Race or Sex; 3=Same Team or Shirt Color/Different Race or Sex; 4=Different Team or Shirt Color/Different Race or Sex)	Recall Q 2	Recall Q 3	Recall Q 4	Recall Q 5	Recall Q 6	Recall Q 7	Recall Q 8	Recall Q 9	Recall Q 10	Recall Q 11	Recall Q 12	Recall Q 13	Recall Q 14	Recall Q 15	Recall Q 16	Recall Q 17	Recall Q 18	Recall Q 19	Recall Q 20	Recall Q 21	Recall Q 22	Recall Q 23	Recall Q 24	# of 0's (Correct)	# of 1's (Same Team or Shirt Color/Same Race or Sex)	# of 2's (Different Team or Shirt Color/Same Race or Sex)	# of 3's (Same Team or Shirt Color/Different Race or Sex)	# of 4's (Different Team or Shirt Color/Different Race or Sex)	Total Errors	Total Same Race or Sex (1's + 2's)	Total Different Race or Sex ((3's + 4's)*.75)	Total Same Team or Shirt Color (1's + 3's)	Total Different Team or Shirt Color ((2's + 4's)*.75)	Race or Sex Difference	Team or Shirt Color Difference
1	1	1	0	0	2	0	2	2	3	0	0	2	2	4	1	4	0	3	0	4	0	0	2	1	4	3	9	2	6	3	4	15	8	5.25	5	7.5	2.75	-2.5
2	2	1	0	3	0	0	0	0	3	0	3	1	1	3	0	3	0	3	1	0	1	0	3	1	3	0	11	5	0	8	0	13	5	6	13	0	-1	13
3	3	1	0	0	0	0	1	3	4	3	1	1	3	0	0	1	0	0	3	1	0	3	1	1	1	3	9	8	0	6	1	15	8	5.25	14	0.75	2.75	13.25
4	4	1	0	1	0	1	4	0	0	2	0	2	2	4	0	0	1	1	2	2	0	0	2	2	2	2	9	4	9	0	2	15	13	1.5	4	8.25	11.5	-4.25
5	5	0	3	1	0	0	1	0	0	2	0	0	3	4	0	1	1	1	0	4	3	1	3	0	1	1	9	8	1	4	2	15	9	4.5	12	2.25	4.5	9.75
6	6	1	2	2	0	0	2	0	0	0	2	0	4	1	4	4	0	0	2	2	0	2	1	2	4	0	10	2	8	0	4	14	10	3	2	9	7	-7
7	7	0	1	0	3	0	0	1	2	0	0	3	3	0	0	3	3	1	1	0	0	0	0	1	0	0	13	5	1	5	0	11	6	3.75	10	0.75	2.25	9.25
8	8	1	1	0	3	1	1	1	0	0	0	0	3	0	0	1	0	1	0	1	3	1	1	3	1	0	10	10	0	4	0	14	10	3	14	0	7	14
9	9	0	3	0	2	0	2	0	2	3	1	4	2	1	0	1	0	3	2	3	0	1	1	4	0	4	7	5	5	4	3	17	10	5.25	9	6	4.75	3
10	10	1	0	3	1	1	0	1	0	1	1	1	1	1	0	1	3	0	0	0	1	1	1	0	0	0	10	12	0	2	0	14	12	1.5	14	0	10.5	14
11	1	1	0	3	2	0	2	2	0	2	1	2	2	2	2	3	4	2	2	0	2	2	0	4	2	2	5	1	14	2	2	19	15	3	3	12	12	-9
12	6	1	1	2	2	4	0	2	0	1	1	2	0	1	2	1	3	0	1	2	0	1	2	1	2	0	6	8	8	1	1	18	16	1.5	9	6.75	14.5	2.25
13	2	1	2	3	1	1	3	4	3	4	4	3	4	4	1	4	2	4	3	3	2	3	2	2	1	2	0	4	6	7	7	24	10	10.5	11	9.75	-0.5	1.25
14	7	1	3	1	3	0	1	1	0	1	3	1	4	3	3	0	1	0	1	1	4	3	1	0	3	1	5	10	0	7	2	19	10	6.75	17	1.5	3.25	15.5
15	3	1	1	0	3	1	1	3	1	3	3	1	3	3	1	1	1	0	0	0	0	3	2	0	3	3	6	8	1	9	0	18	9	6.75	17	0.75	2.25	16.25
16	10	1	0	0	0	1	3	3	1	1	0	3	3	1	3	1	3	0	1	0	0	3	3	1	3	0	8	7	0	9	0	16	7	6.75	16	0	0.25	16
17	5	1	2	4	2	1	2	0	4	2	3	1	1	2	0	4	2	1	0	2	3	4	0	3	1	0	5	5	7	3	4	19	12	5.25	8	8.25	6.75	-0.25
18	1	0	0	2	2	2	3	2	0	0	3	2	2	3	2	0	3	3	1	2	1	2	4	0	2	2	5	2	11	5	1	19	13	4.5	7	9	8.5	-2
19	6	1	3	2	2	0	1	0	0	0	0	1	2	1	2	4	2	1	3	0	0	0	2	3	2	3	8	4	7	4	1	16	11	3.75	8	6	7.25	2
20	2	1	4	3	2	0	2	3	2	3	3	4	2	1	4	4	2	2	4	1	1	3	2	3	2	4	1	3	8	6	6	23	11	9	9	10.5	2	-1.5
21	7	1	2	4	4	2	0	2	0	1	1	0	2	4	0	0	1	3	1	1	3	4	2	2	2	3	5	5	7	3	4	19	12	5.25	8	8.25	6.75	-0.25
22	3	1	4	0	0	0	3	0	3	3	0	1	3	1	0	3	3	0	1	1	2	1	2	0	0	0	10	5	2	6	1	14	7	5.25	11	2.25	1.75	8.75
23	8	0	1	4	2	0	1	3	4	1	4	1	3	0	4	3	3	1	2	3	1	1	1	2	0	2	3	8	4	5	4	21	12	6.75	13	6	5.25	7
24	4	1	0	4	0	4	2	0	0	4	3	0	0	3	1	1	0	2	1	2	0	0	0	3	3	0	11	3	3	4	3	13	6	5.25	7	4.5	0.75	2.5
25	9		0	2	2	2	0	0	1	0	0	0	1	0	2	0	0	0	0	0	2	0	0	0	0	0	17	2	5	0	0	7	7	0	2	3.75	7	-1.75
26	9	1	1	2	0	1	2	2	0	0	0	1	1	0	1	0	2	1	2	0	0	3	2	4	1	1	8	8	6	1	1	16	14	1.5	9	5.25	12.5	3.75
27	4	1	3	2	2	0	0	2	0	2	0	2	0	0	2	2	2	2	0	0	0	3	2	2	1	0	10	1	11	2	0	14	12	1.5	3	8.25	10.5	-5.25
28	10	1	2	0	3	0	0	0	0	1	3	0	0	0	0	0	1	0	3	0	1	0	0	0	3	0	16	3	1	4	0	8	4	3	7	0.75	1	6.25
29	5	1	0	1	4	1	4	0	1	1	0	1	1	1	0	2	4	0	2	4	0	1	4	3	3	0	7	8	2	2	5	17	10	5.25	10	5.25	4.75	4.75
30	1	0	4	0	2	1	1	0	0	2	0	0	0	1	0	0	2	3	1	0	0	0	0	3	0	0	14	4	3	2	1	10	7	2.25	6	3	4.75	3
31	6	1	4	1	4	1	4	4	2	2	2	0	0	2	0	0	4	0	1	3	2	0	1	0	2	0	8	4	6	1	5	16	10	4.5	5	8.25	5.5	-3.25
32	2	1	0	1	0	3	0	2	3	3	1	1	3	1	3	4	3	0	0	3	4	1	3	0	3	1	6	6	1	9	2	18	7	8.25	15	2.25	-1.25	12.75
33	7	1	0	1	2	1	0	0	2	2	4	2	2	2	0	0	4	4	4	0	0	4	3	3	3	3	7	2	6	4	5	17	8	6.75	6	8.25	1.25	-2.25
34	3	1	0	4	4	2	1	0	0	0	0	1	3	2	1	0	0	2	2	0	2	4	3	0	3	1	9	4	5	3	3	15	9	4.5	7	6	4.5	1
35	8	1	3	1	3	0	0	0	1	0	3	3	1	2	0	0	3	0	3	0	1	1	0	1	4	0	10	6	1	6	1	14	7	5.25	12	1.5	1.75	10.5
36	3	1	0	3	1	3	0	0	1	3	0	1	0	1	3	1	0	3	0	0	0	1	0	0	3	3	11	6	0	7	0	13	6	5.25	13	0	0.75	13
37	9	1	0	0	2	0	0	0	0	0	0	2	0	0	0	0	0	0	0	0	1	0	0	2	2	0	19	1	4	0	0	5	5	0	1	3	5	-2
38	4	1	0	4	0	3	2	0	0	0	1	3	3	0	2	3	4	2	0	2	3	4	2	2	0	4	8	1	6	5	4	16	7	6.75	6	7.5	0.25	-1.5
39	10	1	3	3	2	3	4	1	4	4	0	0	1	0	3	3	3	3	4	0	0	0	2	2	2	0	7	2	4	7	4	17	6	8.25	9	6	-2.25	3
40	5	1	0	0	0	2	1	3	3	1	0	1	0	3	3	0	3	3	4	3	0	1	1	0	1	3	8	6	1	8	1	16	7	6.75	14	1.5	0.25	12.5
41	1	0	2	0	0	0	1	0	0	0	2	2	2	2	2	2	2	2	2	0	2	2	2	0	2	1	8	2	14	0	0	16	16	0	2	10.5	16	-8.5
42	6	0	0	4	2	4	2	0	0	0	0	2	2	0	4	0	0	3	4	0	2	0	3	3	0	2	11	0	6	3	4	13	6	5.25	3	7.5	0.75	-4.5
43	2	1	1	3	0	0	0	2	0	0	3	0	0	3	0	0	0	0	4	3	2	2	0	0	0	4	14	1	3	4	2	10	4	4.5	5	3.75	-0.5	1.25
44	7	1	0	2	0	0	2	0	3	0	1	0	3	1	2	0	1	0	2	2	2	0	0	4	3	3	10	3	6	4	1	14	9	3.75	7	5.25	5.25	1.75
45	2	1	3	1	1	1	1	0	3	1	3	3	0	0	1	1	4	3	1	3	1	3	0	3	1	3	4	10	0	9	1	20	10	7.5	19	0.75	2.5	18.25
46	8	1	0	0	0	1	0	1	1	3	0	0	0	0	1	3	0	1	0	1	1	1	0	0	3	0	13	8	0	3	0	11	8	2.25	11	0	5.75	11
47	3	1	0	1	2	2	1	0	1	2	2	4	0	1	2	0	2	3	0	1	4	3	4	2	0	4	6	5	7	2	4	18	12	4.5	7	8.25	7.5	-1.25
48	9	1	0	2	2	2	3	0	2	1	4	2	1	2	0	3	3	2	2	2	0	0	0	1	1	0	7	4	9	3	1	17	13	3	7	7.5	10	-0.5
49	4	1	1	1	4	2	3	2	2	0	2	0	2	2	0	0	2	0	0	1	1	3	3	0	1	0	8	5	7	3	1	16	12	3	8	6	9	2
50	10	1	0	3	1	0	3	1	2	0	1	0	1	0	3	3	0	0	3	1	3	3	0	2	4	3	8	5	2	8	1	16	7	6.75	13	2.25	0.25	10.75
51	5	1	3	4	4	3	2	4	3	0	0	4	1	2	2	1	4	2	4	0	2	0	2	3	3	4	4	2	6	5	7	20	8	9	7	9.75	-1	-2.75
52	1	1	1	0	0	4	0	0	2	3	3	2	4	3	3	0	1	0	4	2	3	2	2	0	2	4	7	2	6	5	4	17	8	6.75	7	7.5	1.25	-0.5
53	6	1	2	0	1	2	0	0	2	0	0	0	1	2	0	0	2	0	0	2	0	0	1	0	0	0	15	3	6	0	0	9	9	0	3	4.5	9	-1.5
54	6	1	3	0	0	0	3	3	2	1	0	4	0	1	4	3	2	0	4	0	0	1	3	3	4	3	8	3	2	7	4	16	5	8.25	10	4.5	-3.25	5.5
55	1	1	4	0	0	3	1	2	1	2	2	4	4	0	4	3	4	2	3	2	0	0	2	2	4	2	5	2	8	3	6	19	10	6.75	5	10.5	3.25	-5.5
56	7	1	1	0	1	3	0	2	3	3	3	2	1	0	3	0	2	4	0	1	3	0	3	2	0	3	7	4	4	8	1	17	8	6.75	12	3.75	1.25	8.25
57	2	1	1	0	1	3	0	0	1	3	3	1	2	0	3	3	2	2	3	3	3	4	3	3	4	1	4	5	3	10	2	20	8	9	15	3.75	-1	11.25
58	8	1	0	3	3	0	3	0	0	0	1	1	3	0	3	0	0	3	1	3	0	0	1	0	4	0	12	4	0	7	1	12	4	6	11	0.75	-2	10.25
59	3	0	4	0	0	0	3	0	3	3	3	0	2	2	4	3	3	2	2	3	2	0	3	2	3	3	6	0	6	10	2	18	6	9	10	6	-3	4
60	9	1	0	4	2	2	0	0	3	0	1	2	0	0	0	2	1	1	1	0	0	4	2	1	0	0	11	5	5	1	2	13	10	2.25	6	5.25	7.75	0.75
61	4	1	0	3	0	1	1	0	2	3	1	4	4	0	3	3	3	3	3	3	3	4	3	4	4	1	4	4	1	10	5	20	5	11.25	14	4.5	-6.25	9.5
62	10	1	2	4	2	0	3	0	2	0	2	2	2	0	0	1	2	1	2	0	4	2	2	1	2	0	7	3	11	1	2	17	14	2.25	4	9.75	11.75	-5.75
63	5	1	0	0	1	1	1	0	1	0	1	0	2	0	3	0	1	3	0	3	3	2	3	0	3	0	10	6	2	6	0	14	8	4.5	12	1.5	3.5	10.5
64	10	1	2	1	3	1	4	0	2	0	0	0	1	2	2	2	0	1	1	2	1	1	4	0	4	3	6	7	6	2	3	18	13	3.75	9	6.75	9.25	2.25
65	6	1	1	0	0	0	3	4	1	0	0	1	1	2	1	4	1	0	2	3	1	3	2	4	3	0	7	7	3	4	3	17	10	5.25	11	4.5	4.75	6.5
66	1	1	0	4	0	0	0	4	1	0	4	3	3	2	3	0	4	0	1	0	0	1	2	0	4	4	10	3	2	3	6	14	5	6.75	6	6	-1.75	0
67	7	1	1	0	3	1	2	3	3	3	1	1	1	3	0	3	1	0	1	1	1	4	0	0	2	3	5	9	2	7	1	19	11	6	16	2.25	5	13.75
68	8	1	0	1	4	3	2	4	0	1	3	1	0	0	0	0	4	3	0	3	1	0	2	0	0	2	10	4	3	4	3	14	7	5.25	8	4.5	1.75	3.5
69	9	1	3	1	0	0	2	0	2	0	1	3	0	0	4	1	3	1	2	0	0	0	0	4	1	2	10	5	4	3	2	14	9	3.75	8	4.5	5.25	3.5
70	4	1	1	0	0	2	0	2	2	2	2	0	0	4	0	4	3	2	2	2	1	2	3	3	2	2	6	2	11	3	2	18	13	3.75	5	9.75	9.25	-4.75
71	9	1	0	0	0	0	0	0	0	2	2	0	2	3	0	3	3	1	4	4	3	0	4	0	2	4	11	1	4	4	4	13	5	6	5	6	-1	-1
72	5	1	3	3	1	3	3	3	1	2	0	3	1	1	3	1	1	4	3	3	0	1	4	1	3	1	2	9	1	10	2	22	10	9	19	2.25	1	16.75
73	6	1	3	2	2	4	0	2	0	4	0	1	4	1	2	4	0	3	3	3	2	0	4	2	3	0	6	2	6	5	5	18	8	7.5	7	8.25	0.5	-1.25
74	1	0	2	4	0	0	0	0	2	2	0	4	2	3	2	1	1	0	3	0	3	4	2	2	1	0	8	3	7	3	3	16	10	4.5	6	7.5	5.5	-1.5
75	7	1	0	4	3	3	0	0	3	3	3	0	0	3	0	0	1	0	3	1	1	0	3	1	1	0	10	5	0	8	1	14	5	6.75	13	0.75	-1.75	12.25
76	2	0	0	2	2	3	0	0	1	3	0	3	3	2	3	1	1	3	2	4	2	0	0	3	4	2	6	3	6	7	2	18	9	6.75	10	6	2.25	4
77	8	1	0	3	3	1	0	0	0	1	0	0	1	1	1	0	0	0	3	0	0	0	3	1	0	0	14	6	0	4	0	10	6	3	10	0	3	10
78	3	0	0	0	0	3	3	0	3	0	0	0	1	3	0	3	0	0	1	0	3	0	0	3	0	0	15	2	0	7	0	9	2	5.25	9	0	-3.25	9
79	3	1	0	1	3	3	3	3	0	3	1	0	3	3	3	3	0	0	1	0	0	3	3	1	1	2	7	5	1	11	0	17	6	8.25	16	0.75	-2.25	15.25
80	8	0	0	0	0	4	0	0	1	1	1	0	0	1	0	0	3	1	3	1	2	1	1	1	3	1	9	10	1	3	1	15	11	3	13	1.5	8	11.5
81	4	1	1	0	0	2	1	4	2	0	4	0	0	3	0	2	1	4	0	1	2	0	2	2	2	2	8	4	8	1	3	16	12	3	5	8.25	9	-3.25
82	9	1	0	0	0	0	0	2	1	0	0	4	0	0	0	0	2	4	0	0	0	0	2	4	0	2	16	1	4	0	3	8	5	2.25	1	5.25	2.75	-4.25
83	5	1	3	1	3	3	2	0	1	4	0	2	1	1	3	2	2	4	2	0	0	3	0	3	0	4	6	4	5	6	3	18	9	6.75	10	6	2.25	4
84	10	1	0	0	1	0	0	0	0	0	1	0	3	0	1	1	1	3	2	3	3	0	0	3	1	0	12	6	1	5	0	12	7	3.75	11	0.75	3.25	10.25
85	6	1	1	2	4	0	2	0	3	2	3	3	0	2	3	0	2	4	1	4	3	2	0	1	2	3	5	3	7	6	3	19	10	6.75	9	7.5	3.25	1.5
86	1	1	3	2	2	1	2	2	2	3	1	2	2	4	0	0	0	3	2	1	0	3	0	3	1	0	6	4	8	5	1	18	12	4.5	9	6.75	7.5	2.25
87	7	1	4	3	1	4	0	0	0	3	0	2	0	3	3	3	0	1	3	1	4	3	1	0	4	3	7	4	1	8	4	17	5	9	12	3.75	-4	8.25
88	2	1	3	3	1	3	1	0	0	0	1	0	3	1	1	1	1	3	0	3	3	1	3	3	0	3	6	8	0	10	0	18	8	7.5	18	0	0.5	18
89	2	1	0	0	2	2	3	0	0	0	1	3	2	3	3	3	3	0	1	1	1	3	1	0	2	1	7	6	4	7	0	17	10	5.25	13	3	4.75	10
90	7	1	0	4	3	0	0	2	3	0	0	4	3	2	2	2	2	2	3	1	4	4	2	4	4	1	5	2	7	4	6	19	9	7.5	6	9.75	1.5	-3.75
91	3	1	3	3	1	1	0	0	0	0	3	0	3	0	3	4	0	3	3	3	1	0	0	0	0	1	11	4	0	8	1	13	4	6.75	12	0.75	-2.75	11.25
92	8	1	0	0	1	0	1	1	0	0	0	1	0	0	0	3	0	0	0	1	0	1	1	0	1	1	14	9	0	1	0	10	9	0.75	10	0	8.25	10
93	4	1	3	2	3	0	4	3	1	2	0	0	2	2	4	3	0	3	4	3	3	1	2	1	3	3	4	3	5	9	3	20	8	9	12	6	-1	6
94	9	1	4	3	1	0	1	4	4	4	4	4	3	3	3	0	0	0	2	2	1	2	0	0	0	3	7	3	3	5	6	17	6	8.25	8	6.75	-2.25	1.25
95	6	0	4	4	1	1	0	4	4	2	1	4	3	1	4	2	4	2	4	3	4	2	3	2	0	0	3	4	5	3	9	21	9	9	7	10.5	0	-3.5
96	1	1	0	1	0	0	0	0	0	2	0	1	0	1	0	4	1	2	0	0	1	0	0	1	2	1	13	7	3	0	1	11	10	0.75	7	3	9.25	4
97	10	1	2	0	0	0	0	1	3	1	0	3	3	1	0	1	0	0	0	3	4	0	0	3	1	1	11	6	1	5	1	13	7	4.5	11	1.5	2.5	9.5
98	5	0	0	0	4	3	3	2	2	3	2	4	0	0	3	4	2	2	4	4	4	1	3	2	2	4	4	1	7	5	7	20	8	9	6	10.5	-1	-4.5
99	1	1	0	2	0	2	1	0	1	4	4	2	3	0	1	3	3	2	3	2	4	4	3	4	3	2	4	3	6	6	5	20	9	8.25	9	8.25	0.75	0.75
100	6	1	4	4	2	0	1	2	0	4	0	2	3	2	3	0	0	1	0	3	2	2	4	0	2	2	7	2	8	3	4	17	10	5.25	5	9	4.75	-4
101	2	0	3	0	0	4	0	0	3	0	1	1	1	0	3	1	3	0	3	0	0	0	3	3	2	3	10	4	1	8	1	14	5	6.75	12	1.5	-1.75	10.5
102	7	1	3	0	0	1	4	1	2	3	0	2	0	3	1	3	4	0	4	0	1	3	3	1	3	1	6	6	2	7	3	18	8	7.5	13	3.75	0.5	9.25
103	3	1	3	1	3	0	3	0	0	0	1	1	0	3	0	0	0	3	3	0	0	3	0	3	0	0	13	3	0	8	0	11	3	6	11	0	-3	11
104	4	0	4	0	0	2	0	3	2	0	3	4	4	2	3	0	3	3	3	2	4	2	3	1	1	3	5	2	5	8	4	19	7	9	10	6.75	-2	3.25
105	9	0	2	2	2	2	2	4	1	4	4	3	0	3	0	0	0	0	2	1	1	4	4	0	2	4	6	3	7	2	6	18	10	6	5	9.75	4	-4.75
106	9	0	3	0	0	2	0	1	4	4	0	0	0	0	1	3	4	2	3	2	2	0	1	1	2	1	8	5	5	3	3	16	10	4.5	8	6	5.5	2
107	4	0	4	0	0	3	0	0	2	0	4	4	0	1	2	1	2	0	0	0	0	2	0	4	4	2	11	2	5	1	5	13	7	4.5	3	7.5	2.5	-4.5
108	10	1	2	1	2	3	3	0	4	0	1	2	3	2	0	4	1	1	0	0	2	4	0	2	1	3	6	5	6	4	3	18	11	5.25	9	6.75	5.75	2.25
109	1	1	0	0	0	2	2	2	1	4	2	0	0	0	0	1	4	0	4	4	0	2	1	1	4	3	9	4	5	1	5	15	9	4.5	5	7.5	4.5	-2.5
110	6	1	1	2	0	0	0	3	0	1	0	0	4	0	0	1	1	0	0	1	4	0	0	4	3	0	13	5	1	2	3	11	6	3.75	7	3	2.25	4
111	2	0	0	1	1	0	0	2	0	2	0	3	0	3	1	1	4	1	2	2	4	0	4	3	1	2	7	6	5	3	3	17	11	4.5	9	6	6.5	3
112	7	1	0	0	1	3	0	3	0	0	2	0	3	1	0	0	3	3	0	3	3	2	3	0	3	1	10	3	2	9	0	14	5	6.75	12	1.5	-1.75	10.5
113	8	1	3	0	1	3	3	0	3	0	1	1	0	3	0	1	1	1	0	3	0	1	0	0	3	0	10	7	0	7	0	14	7	5.25	14	0	1.75	14
114	8	1	0	0	0	3	0	0	1	0	0	0	0	3	0	1	3	0	3	1	0	0	3	0	3	0	15	3	0	6	0	9	3	4.5	9	0	-1.5	9
115	3	1	3	3	3	3	0	0	0	0	3	3	3	0	3	3	1	1	0	1	0	0	3	0	3	1	9	4	0	11	0	15	4	8.25	15	0	-4.25	15
116	9	1	0	1	1	1	1	2	1	0	2	2	0	2	1	0	0	3	0	0	0	2	0	2	2	1	9	7	7	1	0	15	14	0.75	8	5.25	13.25	2.75
117	4	0	3	2	4	1	3	0	3	1	0	2	3	0	0	1	2	0	1	0	2	1	0	2	3	2	7	5	6	5	1	17	11	4.5	10	5.25	6.5	4.75
118	10	1	0	0	4	0	0	0	2	0	4	2	2	0	0	2	3	0	1	1	3	0	0	2	0	1	12	3	5	2	2	12	8	3	5	5.25	5	-0.25
119	5	1	2	3	4	0	1	0	0	1	0	4	1	4	3	4	0	1	0	4	2	1	0	0	1	0	9	6	2	2	5	15	8	5.25	8	5.25	2.75	2.75
120	6	1	1	0	1	2	3	0	3	1	2	0	4	2	2	0	3	1	3	4	2	0	3	2	0	0	7	4	6	5	2	17	10	5.25	9	6	4.75	3
121	7	0	3	3	2	1	1	1	0	1	1	4	1	1	0	3	2	0	1	3	0	0	0	3	3	3	6	8	2	7	1	18	10	6	15	2.25	4	12.75
122	4	1	2	3	2	0	0	2	2	4	0	2	0	3	4	0	1	0	0	2	1	0	0	2	0	0	11	2	7	2	2	13	9	3	4	6.75	6	-2.75
123	10	0	0	0	0	1	0	2	3	1	1	4	0	1	0	0	2	3	1	2	1	0	1	0	2	0	10	7	4	2	1	14	11	2.25	9	3.75	8.75	5.25
124	5	1	0	0	0	4	0	0	3	0	0	3	0	3	2	3	2	2	0	0	0	2	0	0	0	1	14	1	4	4	1	10	5	3.75	5	3.75	1.25	1.25
125	1	1	0	0	0	3	0	3	1	0	0	0	1	2	4	0	2	0	0	0	3	0	0	1	0	0	15	3	2	3	1	9	5	3	6	2.25	2	3.75
126	6	1	4	4	0	0	1	2	2	4	3	3	1	4	1	0	0	1	0	0	1	4	4	2	2	4	6	5	4	2	7	18	9	6.75	7	8.25	2.25	-1.25
127	4	1	1	1	0	4	0	2	3	2	4	2	0	2	4	1	3	4	2	3	2	3	2	3	2	2	3	3	9	5	4	21	12	6.75	8	9.75	5.25	-1.75
128	10	0	1	3	0	1	3	3	0	0	1	3	3	0	1	0	0	4	0	2	0	0	2	0	0	2	11	4	3	5	1	13	7	4.5	9	3	2.5	6
129	5	1	2	0	1	1	0	2	3	0	0	0	1	2	2	3	0	3	2	3	0	0	3	0	3	2	9	3	6	6	0	15	9	4.5	9	4.5	4.5	4.5
130	5	1	1	0	2	2	2	0	0	2	2	2	0	0	2	4	0	4	1	0	4	1	3	4	2	2	7	3	9	1	4	17	12	3.75	4	9.75	8.25	-5.75
131	6	1	2	2	0	2	0	4	0	2	1	1	0	4	2	0	3	3	3	2	4	2	0	2	4	3	6	2	8	4	4	18	10	6	6	9	4	-3
132	1	1	1	4	2	0	0	1	3	2	0	2	2	3	1	1	0	0	2	2	0	0	2	2	1	0	8	5	8	2	1	16	13	2.25	7	6.75	10.75	0.25
133	7	0	3	2	1	1	4	1	0	0	1	2	3	0	1	0	1	3	0	0	3	2	3	2	1	3	6	7	4	6	1	18	11	5.25	13	3.75	5.75	9.25
134	2	1	2	1	3	0	4	2	4	4	1	3	4	4	0	4	4	3	4	3	2	2	0	2	4	2	3	2	6	4	9	21	8	9.75	6	11.25	-1.75	-5.25
135	8	1	0	3	3	0	0	0	0	0	0	1	3	0	0	1	3	1	0	0	0	0	3	0	0	3	15	3	0	6	0	9	3	4.5	9	0	-1.5	9
136	3	1	3	0	0	0	1	3	3	0	1	0	0	3	3	1	3	0	0	3	1	0	3	3	3	0	10	4	0	10	0	14	4	7.5	14	0	-3.5	14
137	9	1	4	2	0	0	0	2	0	2	0	3	0	2	3	0	2	0	0	0	1	0	0	2	0	0	14	1	6	2	1	10	7	2.25	3	5.25	4.75	-2.25
138	4	1	2	1	0	0	0	0	4	0	4	2	2	0	2	0	1	3	1	3	0	0	0	4	2	2	10	3	6	2	3	14	9	3.75	5	6.75	5.25	-1.75
139	5	1	3	4	1	4	3	2	3	0	3	0	3	0	0	0	3	3	4	2	2	0	4	2	3	2	6	1	5	8	4	18	6	9	9	6.75	-3	2.25
140	1	1	2	0	0	1	0	0	0	0	0	0	0	0	2	0	2	0	0	0	0	1	0	2	2	2	16	2	6	0	0	8	8	0	2	4.5	8	-2.5
141	7	0	1	2	0	1	2	0	2	0	2	1	0	1	2	3	1	1	0	0	1	0	0	0	0	2	10	7	6	1	0	14	13	0.75	8	4.5	12.25	3.5
142	2	1	0	0	2	2	0	0	2	0	2	2	1	4	0	0	0	3	3	2	4	0	0	2	0	0	12	1	7	2	2	12	8	3	3	6.75	5	-3.75
143	8	0	1	2	2	2	4	2	4	0	4	2	0	3	3	3	1	3	3	4	4	0	1	2	4	1	3	4	6	5	6	21	10	8.25	9	9	1.75	0
144	3	0	3	0	3	3	0	0	1	0	3	3	0	3	1	0	3	3	3	0	3	1	0	0	1	0	10	4	0	10	0	14	4	7.5	14	0	-3.5	14
145	9	1	0	0	2	2	2	2	2	2	2	0	0	0	2	0	4	2	0	0	2	0	3	1	3	0	10	1	10	2	1	14	11	2.25	3	8.25	8.75	-5.25
146	5	0	0	4	0	1	0	1	3	4	3	4	3	0	0	4	2	3	4	0	1	4	2	2	1	3	6	4	3	5	6	18	7	8.25	9	6.75	-1.25	2.25
147	10	1	1	0	1	1	3	0	0	1	4	0	0	0	1	0	1	0	3	1	1	0	3	0	0	1	11	9	0	3	1	13	9	3	12	0.75	6	11.25
148	6	0	0	3	4	3	2	0	2	4	0	0	2	2	2	2	0	2	0	4	2	0	2	2	2	2	7	0	12	2	3	17	12	3.75	2	11.25	8.25	-9.25
149	1	1	4	0	2	0	3	0	2	1	4	3	0	0	0	0	0	1	3	0	2	0	1	1	2	0	11	4	4	3	2	13	8	3.75	7	4.5	4.25	2.5
150	7	1	4	0	0	2	1	0	4	3	1	1	0	0	0	0	1	3	2	4	2	0	2	2	0	0	10	4	5	2	3	14	9	3.75	6	6	5.25	0
151	2	1	3	3	3	1	1	4	3	4	0	0	1	2	3	3	0	3	2	3	1	1	1	3	0	4	4	6	2	9	3	20	8	9	15	3.75	-1	11.25
152	2	1	2	2	0	1	4	0	3	3	0	0	3	2	2	3	2	2	0	2	1	0	0	3	2	3	7	2	8	6	1	17	10	5.25	8	6.75	4.75	1.25
153	7	0	0	0	0	1	1	1	1	0	1	2	0	2	2	2	1	2	4	0	2	4	4	2	4	2	6	6	8	0	4	18	14	3	6	9	11	-3
154	3	0	0	3	1	3	3	3	3	1	2	1	3	0	2	1	3	2	2	0	2	3	3	0	3	4	4	4	5	10	1	20	9	8.25	14	4.5	0.75	9.5
155	8	1	0	1	2	2	2	2	0	4	2	4	0	3	1	0	3	2	4	0	3	1	0	2	3	4	6	3	7	4	4	18	10	6	7	8.25	4	-1.25
156	4	1	2	0	0	0	0	3	2	0	0	0	1	3	4	3	2	0	2	4	0	3	0	0	0	0	13	1	4	4	2	11	5	4.5	5	4.5	0.5	0.5
157	9	1	1	1	0	0	4	3	2	2	0	0	2	0	2	1	2	4	0	0	1	2	2	1	4	3	7	5	7	2	3	17	12	3.75	7	7.5	8.25	-0.5
158	5	0	0	3	3	3	3	3	1	1	3	1	0	0	1	3	3	0	4	2	3	4	2	0	0	3	6	4	2	10	2	18	6	9	14	3	-3	11
159	10	0	3	0	1	3	1	4	0	3	2	2	0	3	3	2	0	2	2	4	2	4	1	3	2	4	4	3	7	6	4	20	10	7.5	9	8.25	2.5	0.75
160	6	0	4	1	4	0	1	0	0	1	2	1	2	1	1	0	1	4	4	1	1	2	0	0	0	1	7	10	3	0	4	17	13	3	10	5.25	10	4.75
161	1	1	0	0	0	1	0	0	0	0	4	2	1	0	0	0	0	2	0	1	0	0	1	4	1	0	15	5	2	0	2	9	7	1.5	5	3	5.5	2
162	1	1	2	1	0	2	1	2	3	1	3	2	0	0	0	2	1	2	2	0	2	1	1	2	2	4	5	6	10	2	1	19	16	2.25	8	8.25	13.75	-0.25
163	2	1	1	1	0	0	2	2	0	0	2	0	2	4	1	4	0	2	2	4	1	3	0	0	2	3	8	4	7	2	3	16	11	3.75	6	7.5	7.25	-1.5
164	4	1	2	0	0	0	3	1	2	0	0	4	3	0	1	0	3	0	4	0	0	1	1	2	0	1	11	5	3	3	2	13	8	3.75	8	3.75	4.25	4.25
165	9	1	2	0	0	0	0	0	2	0	0	2	1	4	0	0	0	2	2	4	0	2	1	0	0	0	14	2	6	0	2	10	8	1.5	2	6	6.5	-4
166	5	1	4	2	3	0	0	2	4	1	4	0	0	4	1	1	4	1	0	3	4	3	3	4	0	1	6	5	2	4	7	18	7	8.25	9	6.75	-1.25	2.25
167	10	1	1	3	0	0	0	0	3	0	3	0	0	3	0	1	1	1	0	0	0	1	3	0	0	1	13	6	0	5	0	11	6	3.75	11	0	2.25	11
168	10	1	4	3	0	3	2	3	1	0	2	1	1	0	2	0	2	2	1	0	2	1	3	0	2	1	6	6	7	4	1	18	13	3.75	10	6	9.25	4
169	5	1	2	1	4	1	1	3	0	2	0	2	2	4	3	2	0	0	0	2	3	2	0	1	4	4	6	4	7	3	4	18	11	5.25	7	8.25	5.75	-1.25
170	1	1	2	0	1	1	0	2	3	2	2	0	0	4	0	0	2	0	2	2	0	0	0	4	2	0	11	2	8	1	2	13	10	2.25	3	7.5	7.75	-4.5
171	6	1	3	3	0	3	3	3	1	2	2	4	0	4	2	4	0	0	1	1	0	4	0	1	2	2	6	4	5	5	4	18	9	6.75	9	6.75	2.25	2.25
172	2	0	2	2	4	3	4	3	2	2	4	3	4	2	0	4	3	2	2	3	0	4	2	2	1	3	2	1	9	6	6	22	10	9	7	11.25	1	-4.25
173	7	1	0	0	0	0	3	1	3	0	0	3	1	4	1	3	4	0	3	3	4	3	2	0	1	0	9	4	1	7	3	15	5	7.5	11	3	-2.5	8
174	3	1	1	1	2	0	4	0	1	4	1	4	2	3	1	1	3	1	4	2	4	3	4	1	4	2	2	8	4	3	7	22	12	7.5	11	8.25	4.5	2.75
175	8	1	2	0	1	0	1	1	2	3	0	3	2	3	0	3	3	3	1	1	0	1	3	1	3	0	6	7	3	8	0	18	10	6	15	2.25	4	12.75
176	4	0	2	1	2	3	2	4	0	0	3	2	2	3	1	0	0	3	0	1	0	0	1	4	0	0	9	4	5	4	2	15	9	4.5	8	5.25	4.5	2.75
177	9	1	2	2	2	0	1	3	2	0	1	0	4	2	1	2	1	3	2	0	3	2	3	4	0	0	6	4	8	4	2	18	12	4.5	8	7.5	7.5	0.5
178	4	1	2	2	0	1	3	3	1	2	2	2	0	0	3	4	0	1	3	3	3	1	2	3	1	3	4	5	6	8	1	20	11	6.75	13	5.25	4.25	7.75
179	2	1	1	0	1	2	1	4	2	4	3	4	1	2	1	4	3	0	3	0	1	0	0	3	2	3	5	6	4	5	4	19	10	6.75	11	6	3.25	5
180	7	1	0	3	0	1	4	2	0	0	3	2	3	1	3	0	0	2	3	0	2	3	3	3	0	4	8	2	4	8	2	16	6	7.5	10	4.5	-1.5	5.5
181	3	1	3	0	1	3	3	2	4	4	1	2	3	4	1	1	0	3	0	0	3	3	4	4	4	2	4	4	3	7	6	20	7	9.75	11	6.75	-2.75	4.25
182	8	0	0	3	1	1	0	3	0	2	0	3	1	3	0	1	1	0	0	1	0	0	0	0	0	1	12	7	1	4	0	12	8	3	11	0.75	5	10.25
183	3	1	0	4	4	2	2	3	2	4	4	1	1	3	3	3	3	4	0	4	2	3	1	4	3	0	3	3	4	7	7	21	7	10.5	10	8.25	-3.5	1.75
184	4	1	2	4	4	1	3	2	3	4	0	2	2	2	4	2	2	1	3	3	1	3	0	0	3	1	3	4	7	6	4	21	11	7.5	10	8.25	3.5	1.75
185	5	1	1	4	2	4	3	4	2	4	2	2	4	1	2	3	1	0	0	0	3	3	0	2	0	2	5	3	7	4	5	19	10	6.75	7	9	3.25	-2
186	7	0	0	3	3	3	1	0	1	1	0	1	1	1	3	0	0	3	1	3	1	0	3	1	0	1	7	10	0	7	0	17	10	5.25	17	0	4.75	17
187	8	1	0	0	1	0	0	0	1	0	0	1	0	0	1	0	0	0	0	1	0	0	0	0	0	3	18	5	0	1	0	6	5	0.75	6	0	4.25	6
188	3	1	3	1	0	3	0	0	1	3	0	3	0	1	0	3	3	3	3	3	0	0	0	3	1	1	9	5	0	10	0	15	5	7.5	15	0	-2.5	15
189	9	0	1	0	0	0	4	2	0	0	1	0	0	0	0	2	0	0	2	0	1	1	0	1	0	2	14	5	4	0	1	10	9	0.75	5	3.75	8.25	1.25
190	10	1	1	1	0	1	4	1	0	4	4	0	1	3	0	3	2	1	2	0	3	1	0	4	3	3	6	7	2	5	4	18	9	6.75	12	4.5	2.25	7.5
191	6	1	2	0	0	0	4	2	0	0	3	2	1	2	0	1	1	0	1	3	4	1	2	1	2	2	7	6	7	2	2	17	13	3	8	6.75	10	1.25
192	9	0	1	0	0	1	0	2	0	3	4	1	1	0	3	4	3	0	0	0	3	2	4	3	3	0	9	4	2	6	3	15	6	6.75	10	3.75	-0.75	6.25
193	6	0	0	2	0	1	2	4	0	1	0	0	2	0	1	0	0	0	0	1	0	0	0	0	0	0	16	4	3	0	1	8	7	0.75	4	3	6.25	1
194	1	0	0	2	0	2	4	2	2	2	0	0	0	4	2	0	0	0	0	2	1	0	0	2	3	2	11	1	9	1	2	13	10	2.25	2	8.25	7.75	-6.25
195	7	1	0	3	1	0	0	0	2	0	1	0	0	4	2	1	2	2	0	4	3	0	0	0	1	2	11	4	5	2	2	13	9	3	6	5.25	6	0.75
196	8	1	0	1	0	0	0	0	1	0	0	0	0	0	0	1	0	0	0	1	0	1	0	1	1	3	16	7	0	1	0	8	7	0.75	8	0	6.25	8
197	9	1	4	0	0	0	0	1	0	3	2	0	3	2	2	4	2	0	3	1	0	3	0	2	3	0	10	2	5	5	2	14	7	5.25	7	5.25	1.75	1.75
198	4	0	0	3	0	0	2	2	1	2	0	0	0	0	0	0	0	2	4	3	2	4	2	3	0	4	11	1	6	3	3	13	7	4.5	4	6.75	2.5	-2.75
199	9	1	3	2	2	2	4	4	0	2	2	2	0	2	2	2	3	2	4	2	2	0	2	2	2	3	3	0	15	3	3	21	15	4.5	3	13.5	10.5	-10.5
200	5	1	0	1	2	1	3	4	3	2	2	2	2	1	3	4	4	1	4	3	2	3	3	3	1	3	1	5	6	8	4	23	11	9	13	7.5	2	5.5
201	10	0	1	3	2	0	1	2	3	3	2	3	0	3	1	0	1	0	0	0	0	4	1	0	1	1	8	7	3	5	1	16	10	4.5	12	3	5.5	9
202	6	1	0	4	1	0	0	0	0	0	4	4	0	1	0	0	0	2	0	0	2	0	2	0	0	2	15	2	4	0	3	9	6	2.25	2	5.25	3.75	-3.25
203	8	0	2	4	0	0	2	0	2	0	3	1	1	3	3	0	1	0	1	1	1	2	3	0	3	0	8	6	4	5	1	16	10	4.5	11	3.75	5.5	7.25
204	7	1	0	0	2	0	0	0	1	0	0	1	0	0	0	1	0	0	0	0	0	1	3	0	0	1	17	5	1	1	0	7	6	0.75	6	0.75	5.25	5.25
205	3	0	1	3	0	0	2	0	0	1	1	1	0	1	1	3	1	0	2	3	0	1	0	3	3	0	9	8	2	5	0	15	10	3.75	13	1.5	6.25	11.5
206	8	1	0	1	0	0	3	0	3	3	0	3	1	1	1	0	3	1	0	3	3	0	0	3	0	3	10	5	0	9	0	14	5	6.75	14	0	-1.75	14
207	4	1	2	2	0	2	3	0	0	4	0	2	0	2	3	0	3	4	2	4	0	4	0	0	2	4	9	0	7	3	5	15	7	6	3	9	1	-6
208	9	1	0	2	0	2	3	4	0	0	3	0	0	1	0	2	0	0	1	1	0	1	2	1	3	0	11	5	4	3	1	13	9	3	8	3.75	6	4.25
209	5	1	3	3	1	3	0	3	3	0	1	4	0	1	2	1	1	1	2	3	0	0	2	3	0	3	6	6	3	8	1	18	9	6.75	14	3	2.25	11
210	10	1	0	0	0	0	0	2	2	1	0	0	1	0	2	2	1	1	4	2	3	1	1	4	0	0	10	6	5	1	2	14	11	2.25	7	5.25	8.75	1.75
211	6	1	0	4	0	4	2	3	0	4	4	4	0	2	1	1	4	2	0	2	0	4	0	2	2	4	7	2	6	1	8	17	8	6.75	3	10.5	1.25	-7.5
212	1	1	2	2	0	1	2	0	4	1	0	4	2	4	4	0	0	1	2	2	2	1	1	0	4	2	6	5	8	0	5	18	13	3.75	5	9.75	9.25	-4.75
213	2	0	1	3	0	3	0	3	2	1	3	0	0	2	2	0	0	0	0	0	1	0	3	3	0	0	12	3	3	6	0	12	6	4.5	9	2.25	1.5	6.75
214	7	1	1	0	1	0	2	0	1	1	2	2	3	3	3	0	1	0	3	3	3	1	4	0	1	0	7	7	3	6	1	17	10	5.25	13	3	4.75	10
215	3	1	1	0	3	1	0	3	3	3	3	3	3	3	1	0	1	3	3	3	0	0	1	1	0	3	6	6	0	12	0	18	6	9	18	0	-3	18
216	8	1	1	1	0	1	3	0	3	0	1	1	0	1	0	0	3	3	3	1	0	0	1	3	3	3	8	8	0	8	0	16	8	6	16	0	2	16
217	4	1	2	2	0	0	4	1	2	0	2	1	2	4	2	4	1	3	1	1	1	0	2	3	0	3	5	6	7	3	3	19	13	4.5	9	7.5	8.5	1.5
218	9	1	2	4	2	0	2	1	2	2	4	4	4	3	2	3	0	3	2	3	4	3	1	2	0	2	3	2	9	5	5	21	11	7.5	7	10.5	3.5	-3.5
219	5	0	1	1	0	0	0	3	2	1	0	1	3	0	1	0	3	3	2	0	3	0	2	1	3	0	9	6	3	6	0	15	9	4.5	12	2.25	4.5	9.75
220	10	1	1	1	1	0	0	3	0	0	0	3	0	4	0	1	0	1	4	3	1	0	1	0	1	1	10	9	0	3	2	14	9	3.75	12	1.5	5.25	10.5
221	1	0	4	0	3	0	4	3	3	0	1	0	2	0	4	3	0	2	0	0	4	1	2	2	0	4	9	2	4	4	5	15	6	6.75	6	6.75	-0.75	-0.75
222	1	1	2	0	2	0	1	0	0	2	0	0	0	3	0	0	1	4	2	0	1	0	2	0	1	0	13	4	5	1	1	11	9	1.5	5	4.5	7.5	0.5
223	6	0	0	2	0	0	0	0	2	2	0	0	1	1	0	1	3	4	2	0	0	0	0	2	0	2	13	3	6	1	1	11	9	1.5	4	5.25	7.5	-1.25
224	2	1	2	0	3	4	0	3	3	2	4	0	3	3	4	2	2	2	2	2	4	3	3	3	2	2	3	0	9	8	4	21	9	9	8	9.75	0	-1.75
225	7	1	1	0	0	0	0	1	1	0	1	0	2	0	0	1	0	1	1	1	0	0	3	3	0	3	12	8	1	3	0	12	9	2.25	11	0.75	6.75	10.25
226	3	1	1	1	0	0	0	3	3	0	0	2	3	1	1	1	3	0	0	0	1	1	0	1	0	0	11	8	1	4	0	13	9	3	12	0.75	6	11.25
227	4	0	1	0	0	0	0	0	2	2	2	0	3	3	0	0	3	0	1	2	0	0	2	1	2	0	12	3	6	3	0	12	9	2.25	6	4.5	6.75	1.5
228	9	0	2	0	4	0	4	1	2	3	4	4	4	3	0	2	0	4	4	3	0	1	2	3	2	2	5	2	6	4	7	19	8	8.25	6	9.75	-0.25	-3.75
229	5	1	3	1	1	2	0	0	4	1	0	3	0	1	3	0	3	0	3	1	0	3	0	0	0	0	11	5	1	6	1	13	6	5.25	11	1.5	0.75	9.5
230	10	0	3	0	3	1	3	0	2	0	1	1	1	4	4	3	1	0	0	1	2	2	3	3	2	3	5	6	4	7	2	19	10	6.75	13	4.5	3.25	8.5
231	2	0	2	0	3	3	4	3	2	1	1	4	2	2	4	2	0	1	0	0	2	4	2	0	2	0	6	3	8	3	4	18	11	5.25	6	9	5.75	-3
232	3	0	1	1	3	0	0	3	0	0	3	1	0	3	3	0	1	3	2	3	0	1	3	3	1	0	8	6	1	9	0	16	7	6.75	15	0.75	0.25	14.25
233	8	1	1	3	0	0	3	3	1	1	0	3	0	1	3	3	1	3	0	0	1	0	3	0	0	1	9	7	0	8	0	15	7	6	15	0	1	15
234	4	1	4	4	0	0	2	2	0	0	3	0	3	0	0	1	0	3	1	0	0	0	0	0	0	0	15	2	2	3	2	9	4	3.75	5	3	0.25	2
235	9	1	1	0	2	0	0	0	0	0	0	0	0	0	0	0	0	0	0	2	0	0	0	0	0	0	21	1	2	0	0	3	3	0	1	1.5	3	-0.5
236	4	1	1	3	0	4	2	2	4	1	2	0	2	0	0	4	0	1	0	2	2	2	2	0	3	0	8	3	8	2	3	16	11	3.75	5	8.25	7.25	-3.25
237	5	0	0	0	0	0	3	0	0	3	3	3	0	3	0	3	3	1	0	0	0	1	3	0	0	0	14	2	0	8	0	10	2	6	10	0	-4	10
238	2	1	4	0	0	1	0	0	1	0	1	4	4	3	0	3	2	3	2	2	3	4	2	4	3	2	6	3	5	5	5	18	8	7.5	8	7.5	0.5	0.5
239	8	1	0	3	0	2	1	2	1	3	0	3	3	3	0	0	1	3	3	0	3	1	0	3	3	1	7	5	2	10	0	17	7	7.5	15	1.5	-0.5	13.5
240	8	0	0	1	0	2	0	2	0	2	0	0	0	3	0	3	0	0	4	1	0	2	4	3	4	1	11	3	4	3	3	13	7	4.5	6	5.25	2.5	0.75
241	3	1	2	2	1	2	3	2	2	4	2	4	4	3	4	0	2	0	3	0	2	4	1	4	2	4	3	2	9	3	7	21	11	7.5	5	12	3.5	-7
242	9	1	1	2	0	3	0	1	2	0	3	2	2	1	3	3	2	2	2	3	0	0	0	4	4	3	6	3	7	6	2	18	10	6	9	6.75	4	2.25
243	4	1	4	0	0	4	3	0	0	1	4	0	4	4	2	2	3	4	3	0	3	0	3	1	4	3	7	2	2	6	7	17	4	9.75	8	6.75	-5.75	1.25
244	10	0	1	3	0	2	1	0	0	0	1	3	2	0	0	2	1	0	1	0	1	3	0	3	2	3	9	6	4	5	0	15	10	3.75	11	3	6.25	8
245	5	1	0	0	2	0	4	2	2	0	1	0	4	1	2	0	2	0	4	3	0	1	0	2	3	0	10	3	6	2	3	14	9	3.75	5	6.75	5.25	-1.75
246	1	1	1	1	1	2	1	0	4	0	3	0	4	2	2	3	4	3	2	1	4	4	2	0	0	4	5	5	5	3	6	19	10	6.75	8	8.25	3.25	-0.25
247	6	1	0	2	3	0	2	3	1	2	3	0	2	3	2	0	2	4	4	4	2	4	4	4	0	1	5	2	7	4	6	19	9	7.5	6	9.75	1.5	-3.75
248	2	1	4	2	1	2	0	2	1	3	2	0	1	2	0	2	2	0	3	1	1	0	3	4	3	0	6	5	7	4	2	18	12	4.5	9	6.75	7.5	2.25
249	7	1	0	4	2	0	3	4	2	4	1	2	3	1	2	4	3	0	4	2	2	0	3	3	4	3	4	2	6	6	6	20	8	9	8	9	-1	-1
250	2	0	3	3	3	3	3	3	2	3	0	2	4	2	1	4	4	2	2	3	1	3	1	4	1	4	1	4	5	9	5	23	9	10.5	13	7.5	-1.5	5.5
251	8	1	0	1	0	3	3	3	1	1	0	0	1	3	3	1	0	2	0	4	0	2	3	3	4	1	7	6	2	7	2	17	8	6.75	13	3	1.25	10
252	3	1	0	4	4	2	0	3	1	3	0	0	4	1	4	0	0	3	0	4	2	3	1	0	4	2	8	3	3	4	6	16	6	7.5	7	6.75	-1.5	0.25
253	9	0	0	2	2	2	2	0	1	2	4	4	4	4	4	2	0	2	3	2	1	3	3	0	1	4	4	3	8	3	6	20	11	6.75	6	10.5	4.25	-4.5
254	4	0	1	0	1	0	3	3	2	1	1	0	3	0	4	4	1	4	1	1	2	2	3	2	1	3	4	8	4	5	3	20	12	6	13	5.25	6	7.75
255	10	1	0	2	4	0	0	0	3	1	1	0	2	1	1	1	1	0	3	0	1	2	0	0	1	0	10	8	3	2	1	14	11	2.25	10	3	8.75	7
256	5	1	1	1	3	4	2	4	2	2	0	0	2	3	4	0	4	1	0	0	4	0	4	2	4	3	6	3	5	3	7	18	8	7.5	6	9	0.5	-3
257	1	0	4	1	1	4	0	3	2	3	0	1	1	3	0	0	3	3	3	0	3	1	3	2	3	3	5	5	2	10	2	19	7	9	15	3	-2	12
258	6	0	0	4	1	0	1	0	2	2	0	0	2	0	0	1	0	1	1	1	3	2	0	0	0	0	12	6	4	1	1	12	10	1.5	7	3.75	8.5	3.25
259	6	1	0	3	2	4	1	2	2	0	4	4	1	0	0	2	0	0	2	0	1	2	2	2	0	1	8	4	8	1	3	16	12	3	5	8.25	9	-3.25
260	1	1	2	3	3	2	1	3	3	2	0	4	4	4	2	2	3	4	2	2	1	0	2	2	3	3	2	2	9	7	4	22	11	8.25	9	9.75	2.75	-0.75
261	7	0	0	1	0	0	0	0	0	1	2	2	1	0	0	3	2	0	4	1	0	0	4	4	0	3	12	4	3	2	3	12	7	3.75	6	4.5	3.25	1.5
262	2	1	3	3	0	1	1	0	2	1	0	2	1	3	0	0	4	1	0	0	1	2	3	2	0	3	8	6	4	5	1	16	10	4.5	11	3.75	5.5	7.25
263	8	0	2	2	4	3	0	2	4	0	2	0	1	4	4	4	0	0	0	3	3	2	3	2	3	2	6	1	7	5	5	18	8	7.5	6	9	0.5	-3
264	3	0	0	1	0	3	0	1	0	1	0	0	0	0	0	0	1	3	0	0	3	0	0	1	0	3	15	5	0	4	0	9	5	3	9	0	2	9
265	9	0	0	0	0	0	0	0	0	0	1	2	0	0	0	2	0	1	0	0	4	0	0	0	0	4	18	2	2	0	2	6	4	1.5	2	3	2.5	-1
266	4	1	0	3	0	0	0	0	1	4	2	0	0	0	0	2	0	1	0	3	2	0	2	0	0	3	14	2	4	3	1	10	6	3	5	3.75	3	1.25
267	5	0	0	0	1	3	3	1	0	0	3	3	0	1	0	0	0	1	3	0	3	1	1	0	3	3	10	6	0	8	0	14	6	6	14	0	0	14
268	5	1	3	2	2	1	1	1	3	0	1	1	0	0	0	3	4	0	4	0	0	4	2	2	3	1	7	6	4	4	3	17	10	5.25	10	5.25	4.75	4.75
269	10	0	0	3	0	1	0	1	0	0	0	1	0	0	3	0	1	0	0	0	3	0	1	0	1	3	14	6	0	4	0	10	6	3	10	0	3	10
270	7	1	0	0	0	3	3	4	4	0	0	3	0	1	2	4	1	2	1	0	1	1	2	1	0	1	8	7	3	3	3	16	10	4.5	10	4.5	5.5	5.5
271	2	0	3	4	3	0	0	0	1	2	1	3	2	1	4	0	3	3	4	2	0	3	3	3	3	3	5	3	3	10	3	19	6	9.75	13	4.5	-3.75	8.5
272	8	1	3	0	0	2	1	4	0	3	1	0	0	3	0	3	1	1	0	0	3	2	0	1	0	1	10	6	2	5	1	14	8	4.5	11	2.25	3.5	8.75
273	3	1	2	0	0	0	0	0	0	4	0	1	3	0	0	1	3	4	1	3	0	0	4	0	1	0	13	4	1	3	3	11	5	4.5	7	3	0.5	4
274	9		2	0	2	3	1	1	4	3	2	2	4	1	4	4	0	3	4	4	1	2	0	4	1	4	3	5	5	3	8	21	10	8.25	8	9.75	1.75	-1.75
275	4	0	1	0	4	3	4	4	1	4	4	3	3	4	3	0	4	1	3	2	0	0	2	2	4	0	5	3	3	5	8	19	6	9.75	8	8.25	-3.75	-0.25
276	9	1	3	0	0	2	2	2	1	4	0	0	1	0	0	2	1	0	0	4	0	2	4	0	0	2	11	3	6	1	3	13	9	3	4	6.75	6	-2.75
277	5	0	3	0	0	0	1	0	0	3	0	4	0	2	2	2	0	3	3	3	0	0	3	3	0	0	12	1	3	7	1	12	4	6	8	3	-2	5
278	10	1	3	3	0	1	3	3	1	3	0	0	1	3	3	0	0	0	0	1	0	0	1	1	2	0	10	6	1	7	0	14	7	5.25	13	0.75	1.75	12.25
279	2	1	0	2	2	2	2	3	3	3	0	4	2	4	3	1	2	3	3	3	0	3	3	3	0	3	4	1	6	11	2	20	7	9.75	12	6	-2.75	6
280	7	1	0	0	3	0	1	0	0	3	0	0	0	0	3	1	1	0	0	0	0	1	1	1	0	0	15	6	0	3	0	9	6	2.25	9	0	3.75	9
281	2	1	3	3	2	0	4	0	3	0	2	2	4	2	4	2	4	0	2	3	2	2	2	0	0	3	6	0	9	5	4	18	9	6.75	5	9.75	2.25	-4.75
282	7	1	0	0	4	0	0	2	0	1	0	1	0	3	0	3	2	0	0	1	3	0	2	1	0	3	12	4	3	4	1	12	7	3.75	8	3	3.25	5
283	5	1	2	0	0	1	0	3	0	4	3	0	0	4	0	2	0	0	1	0	1	4	0	1	0	2	12	4	3	2	3	12	7	3.75	6	4.5	3.25	1.5
284	10	1	1	3	0	0	3	4	0	0	4	1	3	0	0	1	0	0	0	0	0	2	3	3	1	0	12	4	1	5	2	12	5	5.25	9	2.25	-0.25	6.75
285	1	0	0	0	0	0	0	0	0	0	0	0	2	1	0	2	2	0	0	0	0	0	0	2	0	0	19	1	4	0	0	5	5	0	1	3	5	-2
286	1	1	3	0	0	0	0	4	0	3	2	1	0	2	4	0	0	0	2	0	0	0	1	0	4	4	13	2	3	2	4	11	5	4.5	4	5.25	0.5	-1.25
287	6	0	0	3	0	3	2	4	1	2	2	1	0	2	0	4	1	2	0	1	1	2	3	3	1	0	6	6	6	4	2	18	12	4.5	10	6	7.5	4
288	2	1	0	4	1	0	0	1	2	4	3	3	0	0	3	1	3	0	3	3	1	1	0	0	0	3	9	5	1	7	2	15	6	6.75	12	2.25	-0.75	9.75
289	7	1	4	2	1	0	3	1	1	1	4	0	0	2	4	0	3	3	3	3	0	3	0	0	0	3	8	4	2	7	3	16	6	7.5	11	3.75	-1.5	7.25
290	3	0	0	0	3	1	0	3	0	3	3	0	1	3	3	0	1	0	0	0	3	4	3	1	0	0	11	4	0	8	1	13	4	6.75	12	0.75	-2.75	11.25
291	8	1	0	0	3	0	0	1	0	0	1	1	1	0	0	1	1	1	0	1	1	0	0	0	0	3	13	9	0	2	0	11	9	1.5	11	0	7.5	11
292	10	1	3	0	2	0	1	1	2	2	1	0	0	0	3	3	3	2	2	4	4	4	0	0	3	2	7	3	6	5	3	17	9	6	8	6.75	3	1.25
293	10	1	0	1	1	0	0	1	0	0	0	0	1	3	0	0	2	0	1	0	3	1	1	0	0	3	13	7	1	3	0	11	8	2.25	10	0.75	5.75	9.25
294	1	1	2	4	3	0	2	2	4	0	0	0	0	2	2	1	0	3	0	0	1	0	1	1	2	0	10	4	6	2	2	14	10	3	6	6	7	0
295	6	1	1	0	2	0	4	0	0	0	0	0	0	2	0	1	0	2	0	0	0	3	0	0	0	1	16	3	3	1	1	8	6	1.5	4	3	4.5	1
296	2	0	4	0	2	0	0	3	3	0	1	0	1	1	3	3	1	0	3	0	3	0	4	3	0	1	9	5	1	7	2	15	6	6.75	12	2.25	-0.75	9.75
297	7	0	0	0	0	0	0	0	0	0	0	1	0	0	0	0	1	3	1	0	3	1	0	1	0	0	17	5	0	2	0	7	5	1.5	7	0	3.5	7
298	3	1	3	1	0	1	3	0	1	3	0	3	3	1	0	0	3	3	1	0	0	1	3	0	3	1	8	7	0	9	0	16	7	6.75	16	0	0.25	16
299	9	1	3	0	0	0	0	3	0	0	1	0	1	0	0	4	2	0	2	0	0	1	0	4	2	0	14	3	3	2	2	10	6	3	5	3.75	3	1.25
300	9	1	1	1	2	3	2	0	0	4	1	2	0	2	1	0	2	1	0	0	0	0	2	3	2	1	8	6	7	2	1	16	13	2.25	8	6	10.75	2
301	4	0	4	0	0	3	4	0	2	3	0	0	0	0	0	3	3	2	0	0	1	1	3	1	0	2	11	3	3	5	2	13	6	5.25	8	3.75	0.75	4.25
302	10	0	0	0	1	0	1	1	1	0	3	3	1	3	1	0	0	1	3	3	1	3	3	4	1	3	6	9	0	8	1	18	9	6.75	17	0.75	2.25	16.25
303	6	1	2	0	0	2	2	0	0	0	1	2	0	0	3	1	0	2	2	3	1	0	1	4	2	2	9	4	8	2	1	15	12	2.25	6	6.75	9.75	-0.75
304	2	0	0	1	2	4	0	0	3	3	4	2	3	1	3	3	2	2	3	3	4	2	2	4	2	4	3	2	7	7	5	21	9	9	9	9	0	0
305	7	1	3	0	1	1	1	3	0	0	0	0	3	1	0	2	0	1	0	0	4	1	1	0	3	0	11	7	1	4	1	13	8	3.75	11	1.5	4.25	9.5
306	3	1	3	0	3	2	3	1	0	0	3	3	0	1	1	1	0	0	1	0	0	3	4	1	0	3	9	6	1	7	1	15	7	6	13	1.5	1	11.5
307	8	1	0	0	0	0	1	0	0	0	1	0	0	3	0	0	1	1	3	0	3	0	0	3	0	3	15	4	0	5	0	9	4	3.75	9	0	0.25	9
308	8	0	3	3	3	0	0	0	1	4	3	3	1	0	3	3	1	3	3	1	0	3	1	3	1	3	5	6	0	12	1	19	6	9.75	18	0.75	-3.75	17.25
309	3	1	3	0	3	1	3	3	4	0	1	0	1	1	3	3	0	3	3	0	0	3	0	3	3	3	7	4	0	12	1	17	4	9.75	16	0.75	-5.75	15.25
310	9	0	1	0	0	2	1	3	3	2	0	1	4	0	4	1	2	3	0	0	0	1	3	1	4	0	8	6	3	4	3	16	9	5.25	10	4.5	3.75	5.5
311	4	1	0	2	3	0	1	0	1	4	0	3	0	3	3	1	2	2	1	2	4	4	3	4	3	2	5	4	5	6	4	19	9	7.5	10	6.75	1.5	3.25
312	5	1	2	2	2	0	4	2	3	3	2	3	4	2	3	4	3	2	1	3	2	2	2	4	1	3	1	2	10	7	4	23	12	8.25	9	10.5	3.75	-1.5
313	1	1	4	1	2	0	0	3	2	3	2	0	0	1	0	2	0	0	1	0	2	0	2	4	0	4	10	3	6	2	3	14	9	3.75	5	6.75	5.25	-1.75
314	6	0	2	1	0	2	0	1	4	4	0	2	2	0	2	2	4	0	4	2	2	2	0	0	2	3	7	2	10	1	4	17	12	3.75	3	10.5	8.25	-7.5
315	6	1	1	1	2	2	2	2	0	3	3	2	2	2	2	4	0	2	4	2	0	1	3	2	2	2	3	3	13	3	2	21	16	3.75	6	11.25	12.25	-5.25
316	5	0	2	4	1	3	1	3	2	1	0	2	3	2	3	3	3	1	2	1	4	1	3	0	1	3	2	7	5	8	2	22	12	7.5	15	5.25	4.5	9.75
317	10	0	0	0	0	1	0	0	1	0	1	0	1	1	0	0	1	1	3	1	0	3	0	3	0	1	12	9	0	3	0	12	9	2.25	12	0	6.75	12
318	1	1	0	0	3	3	0	0	3	3	2	0	3	4	3	4	2	3	1	3	3	2	3	1	4	3	5	2	3	11	3	19	5	10.5	13	4.5	-5.5	8.5
319	7	0	3	4	2	3	1	4	2	0	2	1	1	0	1	2	2	4	1	0	2	4	2	2	2	1	3	6	9	2	4	21	15	4.5	8	9.75	10.5	-1.75
320	2	1	0	0	3	0	2	2	0	0	0	2	1	0	0	1	1	3	2	3	1	3	1	3	2	0	9	5	5	5	0	15	10	3.75	10	3.75	6.25	6.25
321	4	1	2	0	2	2	1	1	4	0	0	0	0	1	3	0	4	0	2	1	1	0	0	3	1	0	10	6	4	2	2	14	10	3	8	4.5	7	3.5
322	9	1	4	0	2	2	1	1	4	3	0	0	4	2	2	2	0	3	0	2	2	1	0	1	4	0	7	4	7	2	4	17	11	4.5	6	8.25	6.5	-2.25
323	5	1	1	3	0	4	2	3	3	0	4	0	3	3	4	0	1	1	1	0	4	0	3	2	2	3	6	4	3	7	4	18	7	8.25	11	5.25	-1.25	5.75
324	10	1	1	3	0	0	0	3	0	1	1	0	0	1	0	1	3	0	1	1	0	3	0	0	0	1	12	8	0	4	0	12	8	3	12	0	5	12
325	6	1	0	0	0	2	1	2	1	4	0	2	0	1	0	2	1	0	1	2	2	0	0	2	1	1	9	7	7	0	1	15	14	0.75	7	6	13.25	1
326	1	0	0	2	4	2	1	2	0	2	0	0	3	0	0	0	3	2	0	2	0	2	0	0	4	1	11	2	7	2	2	13	9	3	4	6.75	6	-2.75
327	7	0	2	2	1	0	3	4	4	1	4	1	2	1	1	0	4	3	0	2	2	3	0	2	3	0	5	5	6	4	4	19	11	6	9	7.5	5	1.5
328	2	1	0	0	0	0	2	1	3	0	3	2	0	1	2	0	1	0	0	0	0	0	1	0	0	0	15	4	3	2	0	9	7	1.5	6	2.25	5.5	3.75
329	8	1	0	1	1	1	0	0	0	0	0	0	0	0	0	1	0	0	3	3	3	0	3	0	1	0	15	5	0	4	0	9	5	3	9	0	2	9
330	3	0	1	0	0	0	1	3	1	3	3	0	0	0	1	0	0	1	3	1	0	3	0	1	2	4	10	7	1	5	1	14	8	4.5	12	1.5	3.5	10.5
331	3	1	3	3	0	0	1	0	3	3	3	3	0	3	0	3	0	3	0	0	1	0	3	3	3	0	10	2	0	12	0	14	2	9	14	0	-7	14
332	4	0	3	3	1	3	1	2	0	1	2	4	1	4	0	2	2	1	3	0	0	4	2	1	4	4	4	6	5	4	5	20	11	6.75	10	7.5	4.25	2.5
333	9	0	0	2	0	2	0	2	0	0	2	0	2	0	0	0	2	0	2	2	2	1	1	1	0	4	11	3	9	0	1	13	12	0.75	3	7.5	11.25	-4.5
334	6	0	0	3	2	3	4	0	2	2	4	3	4	3	3	4	4	0	1	0	1	3	3	3	4	4	4	2	3	8	7	20	5	11.25	10	7.5	-6.25	2.5
335	3	0	0	3	0	3	1	0	3	1	3	0	3	1	0	0	3	3	3	3	1	1	0	0	0	3	9	5	0	10	0	15	5	7.5	15	0	-2.5	15
336	10	1	0	3	1	0	0	1	1	1	3	1	0	1	3	1	0	0	3	3	3	0	0	1	0	3	9	8	0	7	0	15	8	5.25	15	0	2.75	15
337	5	0	3	2	3	0	0	1	3	4	2	1	0	1	1	3	0	3	2	1	0	4	0	0	3	2	7	5	4	6	2	17	9	6	11	4.5	3	6.5
338	8	0	3	1	0	0	0	0	3	0	0	3	3	3	0	0	1	3	3	3	1	1	0	3	1	1	9	6	0	9	0	15	6	6.75	15	0	-0.75	15
339	1	0	1	0	0	4	0	1	0	4	2	3	1	1	4	0	2	4	3	4	0	3	0	0	0	0	10	4	2	3	5	14	6	6	7	5.25	0	1.75
340	10	0	1	1	2	1	0	1	3	2	3	1	4	2	2	1	1	2	0	3	4	3	0	0	3	1	4	8	5	5	2	20	13	5.25	13	5.25	7.75	7.75
341	1	1	4	3	2	4	2	2	0	2	3	0	3	2	4	4	4	4	0	2	2	0	2	2	2	2	4	0	11	3	6	20	11	6.75	3	12.75	4.25	-9.75
342	10	0	4	0	0	1	2	4	3	2	0	0	1	2	1	4	1	0	4	1	0	1	3	4	4	3	6	6	3	3	6	18	9	6.75	9	6.75	2.25	2.25
343	7	0	1	0	1	0	1	3	1	3	0	0	1	1	3	1	1	1	1	3	3	3	0	3	3	1	5	11	0	8	0	19	11	6	19	0	5	19
344	6	0	0	2	2	1	2	0	2	0	0	0	0	0	1	1	1	0	0	0	0	1	1	1	0	2	12	7	5	0	0	12	12	0	7	3.75	12	3.25
345	8	1	0	3	0	1	1	1	0	0	1	1	1	0	4	3	1	0	2	3	3	3	0	0	3	3	8	7	1	7	1	16	8	6	14	1.5	2	12.5
346	3	1	1	2	1	3	3	1	0	3	0	0	3	0	1	3	0	1	0	0	0	3	3	0	3	3	9	5	1	9	0	15	6	6.75	14	0.75	-0.75	13.25
347	4	0	0	2	4	0	2	2	0	2	0	1	0	4	1	2	2	4	4	0	2	2	0	2	1	0	8	3	9	0	4	16	12	3	3	9.75	9	-6.75
348	5	1	4	0	3	3	3	3	2	3	2	0	0	3	3	1	1	0	1	1	1	3	1	2	0	0	6	6	3	8	1	18	9	6.75	14	3	2.25	11
349	2	1	3	2	1	1	2	2	3	2	3	2	3	4	4	4	3	3	2	4	3	4	2	1	0	2	1	3	8	7	5	23	11	9	10	9.75	2	0.25
350	9	1	3	3	0	2	4	2	2	0	0	3	2	0	2	2	2	2	3	4	0	0	1	0	0	4	8	1	8	4	3	16	9	5.25	5	8.25	3.75	-3.25
351	6	0	1	0	1	3	4	2	2	0	0	1	0	0	0	3	1	0	2	1	0	0	0	2	1	2	10	6	5	2	1	14	11	2.25	8	4.5	8.75	3.5
352	2	1	0	3	0	3	1	1	3	3	1	0	0	3	0	3	0	1	0	0	0	0	0	0	3	0	13	4	0	7	0	11	4	5.25	11	0	-1.25	11
353	7	1	0	2	4	3	1	1	0	0	1	0	1	3	3	1	4	0	3	0	4	3	1	0	1	3	7	7	1	6	3	17	8	6.75	13	3	1.25	10
354	4	1	4	2	1	0	4	3	2	3	1	3	0	1	2	1	1	1	1	2	2	2	1	3	2	1	2	9	7	4	2	22	16	4.5	13	6.75	11.5	6.25
355	10	1	3	0	0	3	1	1	4	0	0	0	1	1	0	2	1	2	4	0	1	1	1	3	2	0	8	8	3	3	2	16	11	3.75	11	3.75	7.25	7.25
356	6	1	1	1	0	2	2	4	2	2	0	1	3	4	1	0	1	2	2	4	0	2	0	1	2	2	5	6	9	1	3	19	15	3	7	9	12	-2
357	1	1	0	1	0	3	1	4	0	1	1	0	0	0	4	3	0	0	2	2	2	2	2	2	3	1	8	5	6	3	2	16	11	3.75	8	6	7.25	2
358	7	1	0	2	1	2	0	1	2	3	1	0	3	0	0	0	2	0	1	0	0	3	0	1	4	1	10	6	4	3	1	14	10	3	9	3.75	7	5.25
359	9	1	0	2	4	2	0	0	3	4	3	4	2	2	2	1	0	4	3	2	2	0	4	1	2	1	5	3	8	3	5	19	11	6	6	9.75	5	-3.75
360	7	1	0	2	2	3	1	0	2	2	1	0	0	0	1	0	2	3	0	0	2	4	2	0	2	4	9	3	8	2	2	15	11	3	5	7.5	8	-2.5
361	3	1	0	3	1	0	0	0	3	3	1	3	3	3	1	3	0	0	3	1	1	3	3	1	0	0	8	6	0	10	0	16	6	7.5	16	0	-1.5	16
362	10	1	1	0	2	0	0	2	0	1	1	2	2	3	3	0	1	2	1	4	3	0	1	0	4	0	8	6	5	3	2	16	11	3.75	9	5.25	7.25	3.75
363	8	1	0	1	1	0	3	0	0	0	0	0	0	0	1	3	3	0	1	0	1	1	1	1	0	3	12	8	0	4	0	12	8	3	12	0	5	12
364	4	1	2	2	2	0	2	4	0	2	1	2	2	2	4	1	3	0	2	2	0	4	1	3	1	0	5	4	10	2	3	19	14	3.75	6	9.75	10.25	-3.75
365	5	1	1	4	2	4	3	1	2	4	2	4	4	4	3	2	0	0	4	1	1	3	2	0	2	3	3	4	6	4	7	21	10	8.25	8	9.75	1.75	-1.75
366	6	1	4	1	1	3	0	2	4	0	2	4	4	1	1	4	0	0	2	4	4	1	3	1	0	3	5	6	3	3	7	19	9	7.5	9	7.5	1.5	1.5
367	1	1	2	0	2	2	4	4	1	2	0	1	1	0	0	2	0	0	0	1	4	4	0	0	3	3	9	4	5	2	4	15	9	4.5	6	6.75	4.5	-0.75
368	4	1	2	0	1	2	1	0	3	1	4	2	3	3	2	2	1	2	2	1	3	2	1	0	0	3	4	6	8	5	1	20	14	4.5	11	6.75	9.5	4.25
369	9	1	0	3	0	2	0	1	0	2	1	3	1	1	0	2	1	1	0	2	2	1	2	2	2	0	7	7	8	2	0	17	15	1.5	9	6	13.5	3
370	10	1	0	0	0	1	2	0	0	0	0	0	1	1	0	0	3	1	1	0	0	3	0	0	0	0	16	5	1	2	0	8	6	1.5	7	0.75	4.5	6.25
371	1	0	2	2	4	4	0	0	0	2	2	2	2	1	0	2	2	1	4	3	3	0	1	0	3	0	7	3	8	3	3	17	11	4.5	6	8.25	6.5	-2.25
372	2	1	2	0	0	0	0	3	0	3	3	1	3	3	1	0	0	2	2	3	3	2	4	3	2	3	7	2	5	9	1	17	7	7.5	11	4.5	-0.5	6.5
373	5	1	2	2	3	1	1	4	2	3	4	2	3	4	0	3	4	1	4	0	0	2	4	0	4	0	5	3	5	4	7	19	8	8.25	7	9	-0.25	-2
374	3	1	3	0	3	1	1	0	1	3	3	3	1	3	0	3	3	1	3	3	3	0	1	0	3	3	5	6	0	13	0	19	6	9.75	19	0	-3.75	19
375	1	0	2	0	3	0	0	4	1	2	2	0	4	2	3	3	4	2	4	1	1	0	0	4	4	2	6	3	6	3	6	18	9	6.75	6	9	2.25	-3
376	8	1	1	0	0	1	0	1	0	3	0	3	3	4	3	3	0	1	0	3	2	4	0	3	0	0	10	4	1	7	2	14	5	6.75	11	2.25	-1.75	8.75
377	1	1	2	0	3	0	0	3	3	4	1	4	1	3	3	1	2	3	1	4	4	1	3	1	3	3	3	6	2	9	4	21	8	9.75	15	4.5	-1.75	10.5
378	9	1	1	4	0	2	1	2	0	0	2	0	1	2	1	2	4	1	1	2	2	4	3	3	4	2	4	6	8	2	4	20	14	4.5	8	9	9.5	-1
379	8	0	4	4	3	3	0	0	1	2	1	0	1	1	1	3	3	4	4	3	0	0	3	0	3	2	6	5	2	7	4	18	7	8.25	12	4.5	-1.25	7.5
380	5	1	0	1	3	2	2	3	4	1	3	4	0	4	3	3	3	2	2	3	4	0	4	4	1	0	4	3	4	7	6	20	7	9.75	10	7.5	-2.75	2.5
381	2	0	3	0	1	2	0	0	0	2	1	1	3	1	1	0	0	1	0	1	4	0	0	3	0	0	11	7	2	3	1	13	9	3	10	2.25	6	7.75
382	6	1	0	3	0	2	0	0	1	1	2	0	0	1	4	0	2	0	0	0	0	2	0	1	2	1	12	5	5	1	1	12	10	1.5	6	4.5	8.5	1.5
383	4	1	4	0	1	2	0	1	3	4	3	3	0	0	2	0	2	2	2	3	0	0	0	0	0	2	10	2	6	4	2	14	8	4.5	6	6	3.5	0
384	7	1	0	0	0	1	0	1	1	1	0	0	0	1	0	0	0	1	3	1	0	0	0	3	0	0	15	7	0	2	0	9	7	1.5	9	0	5.5	9
385	1	1	0	2	1	0	0	2	0	4	4	4	2	0	1	2	3	1	0	1	2	3	4	3	0	0	8	4	5	3	4	16	9	5.25	7	6.75	3.75	0.25
386	6	1	0	2	2	0	4	0	1	4	0	4	2	0	2	0	0	0	1	2	2	0	0	0	2	1	11	3	7	0	3	13	10	2.25	3	7.5	7.75	-4.5
387	2	1	3	1	0	4	0	0	1	3	4	1	0	0	2	2	1	2	3	3	3	0	2	2	3	3	6	4	5	7	2	18	9	6.75	11	5.25	2.25	5.75
388	10	1	0	1	0	1	1	1	0	3	0	0	0	0	0	0	0	0	0	0	0	0	0	0	0	0	19	4	0	1	0	5	4	0.75	5	0	3.25	5
389	3	1	1	0	3	0	0	0	0	1	1	0	0	3	3	3	0	1	3	3	3	4	0	1	0	1	10	6	0	7	1	14	6	6	13	0.75	0	12.25
390	5	1	3	0	1	1	1	0	1	4	3	4	3	0	0	2	2	0	1	4	0	1	3	3	2	2	6	6	4	5	3	18	10	6	11	5.25	4	5.75
391	8	1	0	0	0	0	3	0	0	0	1	1	3	0	0	2	0	1	0	0	3	0	1	0	0	0	16	4	1	3	0	8	5	2.25	7	0.75	2.75	6.25
392	3	0	3	0	3	0	0	1	1	0	3	0	0	0	0	1	1	1	0	0	1	0	0	1	3	1	12	8	0	4	0	12	8	3	12	0	5	12
393	4	1	0	2	2	2	0	2	3	2	2	0	2	2	0	1	2	0	1	0	0	2	0	0	1	1	9	4	10	1	0	15	14	0.75	5	7.5	13.25	-2.5
394	7	1	0	3	3	0	0	3	1	0	0	1	4	0	0	0	4	1	1	1	0	0	3	3	0	1	11	6	0	5	2	13	6	5.25	11	1.5	0.75	9.5
395	9	0	0	1	2	0	1	0	2	0	0	0	0	0	2	2	0	0	0	0	0	0	4	0	1	2	15	3	5	0	1	9	8	0.75	3	4.5	7.25	-1.5
396	2	1	0	2	3	3	3	2	1	0	3	1	4	2	2	4	1	2	0	3	1	4	1	1	3	3	3	6	5	7	3	21	11	7.5	13	6	3.5	7
